# Supplementary material for: Ruthenocenyl and 1‑Adamantyl Paclitaxel Analogs Disrupt the Balance between βIII- and βIVa-Tubulin and Inhibit the Growth and Invasiveness of Colon Cancer
Source: J Med Chem. 2025 Sep 4;68(18):19062–75. doi: 10.1021/acs.jmedchem.5c01147 (PMC12481480; doi:10.1021/acs.jmedchem.5c01147)
Supplement: Supplementary file 1 [file jm5c01147_si_001.csv]

Compound	SMILE	LS 180 IC50 [microM]	SW620 IC50 [microM]	HCT116 IC50 [microM]	LoVo IC50 [microM]
	CC1(C)[C@]2(O)[C@@H](OC(C3=CC=CC=C3)=O)[C@@]4([H])[C@@](C([C@H](OC(C)=O)C1=C(C)[C@@H](OC([C@H](O)[C@@H](NC(C5=CC=CC=C5)=O)C6=CC=CC=C6)=O)C2)=O)(C)[C@@H](O)C[C@@H]7[C@@]4(OC(C)=O)CO7	1.12 (0.799–1.66)	1.02 (0.690–1.64)	8.14 (1.61–23.8)	1.02 (0.786–1.36)
1a	CC1(C)[C@]2(O)[C@@H](OC(C3=CC=CC=C3)=O)[C@@]4([H])[C@@](C([C@H](OC(C)=O)C1=C(C)[C@@H](OC([C@H](O)[C@@H](NC(c5cccc5)=O)C6=CC=CC=C6)=O)C2)=O)(C)[C@@H](O)C[C@@H]7[C@@]4(OC(C)=O)CO7.c8cccc8.[Fe]	4.58 (3.40–6.74)	1.82 (1.45–2.35)	2.95 (2.06–4.81)	1.72 (1.55–1.91)
1b	CC1(C)[C@]2(O)[C@@H](OC(C3=CC=CC=C3)=O)[C@@]4([H])[C@@](C([C@H](OC(C)=O)C1=C(C)[C@@H](OC([C@H](O)[C@@H](NC(c5cccc5)=O)C6=CC=CC=C6)=O)C2)=O)(C)[C@@H](O)C[C@@H]7[C@@]4(OC(C)=O)CO7.c8cccc8.[Ru]	0.279 (0.149-0.711)	0.102 (0.065–0.162)	0.132 (0.069–0.319)	0.045 (0.028–0.066)
1c	CC1(C)[C@]2(O)[C@@H](OC(C3=CC=CC=C3)=O)[C@@]4([H])[C@@](C([C@H](OC(C)=O)C1=C(C)[C@@H](OC([C@H](O)[C@@H](NC(C56C[C@@H](C[C@H](C7)C6)C[C@@H]7C5)=O)C8=CC=CC=C8)=O)C2)=O)(C)[C@@H](O)C[C@@H]9[C@@]4(OC(C)=O)CO9	0.074 (0.057–0.094)	0.075 (0.057–0.098)	0.085 (0.075–0.094)	0.086 (0.061–0.123)
